# Supplementary material for: IbMYB308, a Sweet Potato R2R3-MYB Gene, Improves Salt Stress Tolerance in Transgenic Tobacco
Source: Genes (Basel). 2022 Aug 18;13(8):1476. doi: 10.3390/genes13081476 (PMC9408268; doi:10.3390/genes13081476)
Supplement: Supplementary file 1 [file genes-13-01476-s001.zip]

Archive with 4 entries (4 files):
- FigureS1.pdf
- FigureS2.pdf
- TableS1.pdf
- TableS2.xlsx
