# Supplementary material for: IbMYB308, a Sweet Potato R2R3-MYB Gene, Improves Salt Stress Tolerance in Transgenic Tobacco
Source: Genes (Basel). 2022 Aug 18;13(8):1476. doi: 10.3390/genes13081476 (PMC9408268; doi:10.3390/genes13081476)
Supplement: Supplementary file 1 [file genes-13-01476-s001.zip › TableS2.xlsx]

## Sheet: Sheet1
Table S2. Cis-acting elements of IbMYB308 promoter.
No.	Site name	Amount	Sequence	Function
1	ABRE3a	1	TACGTG
2	TATA-box	18	TATA/ATATAA	core promoter element around -30 of transcription start
3	AT~TATA-box	3	TATATA
4	3-AF1 binding site	1	TAAGAGAGGAA	light responsive element
5	Myb-binding site	2	CAACAG
6	ABRE	1	ACGTG	cis-acting element involved in the abscisic acid responsiveness
7	MYB-like sequence	1	TAACCA
8	ARE	1	AAACCA	cis-acting regulatory element essential for the anaerobic induction
9	GARE-motif	1	TCTGTTG	gibberellin-responsive element
10	CAT-box	1	GCCACT	cis-acting regulatory element related to meristem expression
11	TCA-element	1	CCATCTTTTT	cis-acting element involved in salicylic acid responsiveness
12	MYB	3	TAACCA/CAACAG
13	CAAT-box	10	CAAAT/CAAT	common cis-acting element in promoter and enhancer regions
